# Supplementary material for: Analysis of residential satisfaction: An empirical evidence from neighbouring communities of Rohingya camps in Cox’s Bazar, Bangladesh
Source: PLoS One. 2021 Apr 29;16(4):e0250838. doi: 10.1371/journal.pone.0250838 (PMC8084219; doi:10.1371/journal.pone.0250838)
Supplement: S1 Dataset — (XLS) [file pone.0250838.s002.xls]

## Sheet: Dataset
SerialNo	CUpazila	Age_HHH	Married	Unmarried	Divorced	Wiodow	HouseholdSize	Year_of_schooling	Muslim	Hindu	Buddha	LivingstatusDummy	SizeoftheFloor	Nochildren	Numberofsickpersons	WorkStatus	WorkingwifeDummy	Property_rightDummy	Monthly_income	Monthly_expenditure	Increased	Same	Decreased	Mobility_experiences	Safety_from_social_crime	Cleanliness	Crowdedness	Community_relations_Social	Pollution_Sound_air_water	Water_supply	Garbage_management_system	Density_of_housing	Greenery	Education_facilities_of_school	Health_services	Public_transport_system	Access_to_recreational	Relief_intervention_facilities	ServicesfromUP	Size_of_the_floor	Foor_level	Kitchen	Dinning_space	Bedroom	Toilet	Quality_of_the_dwelling	ISindexScore	SSEscorevalue	SNE1scorevalue
1	1	75	1	0	0	0	7	0	1	0	0	1	1125	2	2	1	0	1	15000	15000	0	0	1	0	1	2	1	2	1	1	2	1	1	2	2	1	2	2	3	3	1	2	2	3	1	1	33.6364	26.6667	26.6667
2	1	30	0	0	1	0	9	5	1	0	0	1	283.5	3	2	0	0	1	15000	15000	0	0	1	0	1	2	2	5	1	2	2	2	2	1	1	1	1	1	3	1	2	1	1	1	4	2	35.4545	43.3333	40
3	1	48	1	0	0	0	7	0	1	0	0	1	506.25	5	0	0	0	1	13000	13000	0	0	1	0	2	1	3	3	2	3	3	1	1	2	2	1	2	1	5	1	3	3	3	2	1	1	41.8182	46.6667	33.3333
4	1	28	1	0	0	0	6	5	1	0	0	0	810	3	1	0	0	1	10000	10000	0	0	1	0	5	5	2	4	2	2	2	1	1	1	3	1	1	3	5	5	2	2	4	2	1	1	50	66.6667	26.6667
5	1	47	1	0	0	0	7	0	1	0	0	0	11250	3	1	0	0	1	12000	13000	0	0	1	1	2	2	2	3	1	1	1	1	1	1	4	1	1	2	3	5	3	4	4	4	4	4	49.0909	36.6667	20
6	1	40	0	0	1	0	3	2	1	0	0	0	112.5	0	0	0	0	1	7500	5000	0	0	1	0	4	4	4	4	2	2	2	3	1	1	2	1	2	3	3	2	4	2	2	1	1	2	47.2727	66.6667	40
7	1	30	0	0	0	1	5	5	1	0	0	0	112.5	4	1	0	0	1	9000	10000	1	0	0	0	4	4	2	5	1	4	1	1	2	1	5	1	1	3	5	5	4	1	1	5	5	4	59.0909	66.6667	26.6667
8	1	65	1	0	0	0	7	0	1	0	0	0	540	1	2	0	0	1	15000	16000	0	0	1	0	4	1	1	3	1	2	2	1	1	5	1	1	1	2	3	5	4	4	4	4	4	4	52.7273	40	26.6667
9	1	30	1	0	0	0	13	6	1	0	0	1	2250	4	2	1	0	1	50000	40000	0	0	1	0	1	1	1	2	3	5	1	1	1	1	1	1	1	2	1	5	5	5	5	4	4	4	50	43.3333	20
10	1	32	1	0	0	0	3	6	1	0	0	1	125	1	0	0	0	1	18000	15000	1	0	0	0	2	2	3	4	2	4	1	1	1	1	1	1	1	1	1	1	1	1	1	1	1	1	30	56.6667	20
11	1	46	1	0	0	0	7	5	1	0	0	1	252	2	1	0	0	0	10000	10000	1	0	0	0	1	1	1	1	1	1	3	3	3	5	5	1	1	1	2	5	1	1	1	1	1	1	37.2727	20	60
12	1	45	1	0	0	0	5	16	1	0	0	1	76	1	0	1	1	1	45000	70000	0	1	0	1	4	5	2	5	2	4	1	3	2	3	3	3	3	3	5	1	3	3	4	4	3	3	62.7273	73.3333	40
13	1	55	1	0	0	0	4	0	0	0	1	1	216	3	0	0	0	1	7000	7000	0	0	1	0	1	1	1	2	2	2	2	2	1	1	2	1	1	3	2	1	2	2	2	2	4	2	35.4545	30	33.3333
14	1	63	1	0	0	0	4	7	0	1	0	1	215	0	1	0	0	1	15000	10000	0	0	1	0	1	1	1	3	2	2	2	2	1	2	2	1	2	3	2	4	4	4	4	4	2	4	48.1818	33.3333	33.3333
15	1	35	1	0	0	0	4	5	0	1	0	1	215	2	0	0	0	1	6000	6000	0	0	1	0	4	2	2	3	2	1	3	2	2	2	2	1	2	3	2	2	2	2	2	2	4	2	44.5455	46.6667	46.6667
16	1	65	1	0	0	0	7	5	0	1	0	1	182	1	1	0	0	1	15000	15000	0	0	1	0	1	1	1	4	1	1	1	1	1	2	4	1	1	3	1	4	4	4	4	4	2	5	46.3636	30	20
17	1	59	1	0	0	0	6	9	0	1	0	1	450	2	0	1	0	1	15000	15000	1	0	0	0	1	1	1	2	1	1	2	1	1	1	1	1	1	3	1	4	4	4	4	4	5	4	43.6364	23.3333	26.6667
18	1	67	1	0	0	0	7	0	0	0	1	1	96	1	2	0	0	1	15000	12000	0	0	1	0	1	1	1	3	1	2	2	2	2	2	1	1	1	2	1	2	2	2	2	2	2	2	33.6364	30	40
19	1	45	1	0	0	0	3	8	0	0	1	1	168	1	1	1	0	1	20000	15000	0	1	0	0	1	1	1	3	1	4	4	1	1	2	2	1	1	3	1	2	4	2	2	2	2	4	40.9091	36.6667	40
20	1	40	1	0	0	0	4	5	0	0	1	1	120	2	0	0	0	1	9000	7000	0	0	1	0	1	1	1	3	2	1	2	2	1	4	4	1	2	3	1	2	2	2	2	2	1	1	37.2727	30	33.3333
21	1	22	0	1	0	0	4	12	0	0	1	1	96	1	0	1	0	1	20000	16000	0	1	0	0	1	1	1	3	1	1	1	1	1	1	1	1	1	3	1	4	4	4	4	4	4	4	42.7273	26.6667	20
22	1	45	1	0	0	0	5	7	0	0	1	1	144	1	0	0	0	1	8000	8000	0	0	1	0	1	1	1	1	1	1	1	1	1	1	4	1	1	3	1	1	1	1	1	1	1	1	24.5455	20	20
23	1	45	1	0	0	0	5	0	0	0	1	1	405	3	0	0	0	1	4000	5000	0	0	1	0	3	3	1	5	3	3	3	3	2	1	4	1	1	1	1	1	5	1	1	2	1	1	42.7273	60	53.3333
24	1	42	1	0	0	0	5	5	0	0	1	1	2700	3	0	0	0	1	8000	4000	0	0	1	1	1	1	1	4	1	3	1	1	1	2	4	1	1	3	2	4	5	2	4	2	2	4	45.4545	36.6667	20
25	1	65	1	0	0	0	3	5	0	0	1	1	216	1	0	0	0	1	2500	2500	0	0	1	0	1	1	1	4	1	1	1	2	2	1	4	1	1	1	2	2	1	1	1	1	1	1	29.0909	30	33.3333
26	1	25	0	1	0	0	6	5	0	0	1	1	216	1	1	0	0	1	8000	7000	0	0	1	1	3	3	3	5	3	3	3	3	1	1	3	1	1	3	3	4	5	2	4	4	1	2	55.4545	66.6667	46.6667
27	1	38	1	0	0	0	4	0	0	0	1	1	378	1	1	0	1	1	5000	4000	0	0	1	0	1	2	1	2	2	2	2	1	1	1	3	1	1	3	3	2	5	1	1	3	4	4	41.8182	33.3333	26.6667
28	1	60	1	0	0	0	5	5	0	1	0	0	198	3	1	0	1	1	5000	4500	0	0	1	0	2	3	1	3	1	1	2	1	1	1	4	1	1	1	2	1	1	1	1	1	4	1	31.8182	36.6667	26.6667
29	1	55	1	0	0	0	5	0	0	1	0	1	198	2	0	0	0	1	3000	3000	0	0	1	0	2	2	1	2	1	1	1	1	1	3	1	1	2	2	1	2	4	2	2	2	4	2	36.3636	30	20
30	1	35	1	0	0	0	4	10	0	0	1	1	283.5	1	1	0	0	1	8000	5000	1	0	0	1	1	1	3	3	1	3	1	1	1	4	2	1	1	3	1	2	4	1	2	4	4	1	40.9091	40	20
31	1	31	1	0	0	0	4	3	0	1	0	0	283.5	2	0	0	0	1	7000	4500	0	0	1	0	2	3	2	3	1	3	1	1	1	4	3	1	1	1	1	2	5	2	5	2	5	2	46.3636	46.6667	20
32	1	26	1	0	0	0	4	3	1	0	0	1	180	2	1	0	0	1	12000	12000	0	0	1	0	1	1	3	3	3	2	2	1	1	1	1	1	1	3	1	1	1	1	1	1	1	4	31.8182	43.3333	26.6667
33	1	35	1	0	0	0	4	7	1	0	0	1	180	3	0	0	0	1	40000	10000	0	0	1	0	1	1	1	4	1	1	1	1	1	1	1	1	1	3	1	4	4	4	4	4	4	4	43.6364	30	20
34	1	31	1	0	0	0	4	3	0	1	0	0	283.5	1	0	0	0	1	7000	4500	0	0	1	0	2	3	2	3	1	3	1	1	1	4	3	1	1	1	1	2	5	2	5	2	5	2	46.3636	46.6667	20
35	1	35	1	0	0	0	4	10	0	0	1	1	283.5	1	1	0	0	1	8000	5000	1	0	0	1	1	1	3	3	1	3	1	1	1	4	2	1	1	3	1	2	4	1	2	4	4	1	40.9091	40	20
36	1	55	1	0	0	0	5	0	0	1	0	1	198	2	0	0	0	1	3000	3000	0	0	1	0	2	2	1	2	1	1	1	1	1	3	1	1	2	2	1	2	4	2	2	2	4	2	36.3636	30	20
37	1	60	1	0	0	0	5	5	0	1	0	0	198	3	1	0	1	1	5000	4500	0	0	1	0	2	3	1	3	1	1	2	1	1	1	4	1	1	1	2	1	1	1	1	1	4	1	31.8182	36.6667	26.6667
38	1	38	1	0	0	0	4	0	0	0	1	1	378	1	1	0	1	1	5000	4000	0	0	1	0	1	2	1	2	2	2	2	1	1	1	3	1	1	3	3	2	5	1	1	3	4	4	41.8182	33.3333	26.6667
39	1	25	0	1	0	0	6	5	0	0	1	1	216	1	1	0	0	1	8000	7000	0	0	1	1	3	3	3	5	3	3	3	3	1	1	3	1	1	3	3	4	5	2	4	4	1	2	55.4545	66.6667	46.6667
40	1	65	1	0	0	0	3	5	0	0	1	1	216	1	0	0	0	1	2500	2500	0	0	1	0	1	1	1	4	1	1	1	2	2	1	4	1	1	1	2	2	1	1	1	1	1	1	29.0909	30	33.3333
41	1	42	1	0	0	0	5	5	0	0	1	1	2700	3	0	0	0	1	8000	4000	0	0	1	1	1	1	1	4	1	3	1	1	1	2	4	1	1	3	2	4	5	2	4	2	2	4	45.4545	36.6667	20
42	1	45	1	0	0	0	5	0	0	0	1	1	405	3	0	0	0	1	4000	5000	0	0	1	0	3	3	1	5	3	3	3	3	2	1	4	1	1	1	1	1	5	1	1	2	1	1	42.7273	60	53.3333
43	1	32	1	0	0	0	4	0	0	0	1	1	216	2	0	0	0	0	7000	7000	0	0	1	0	3	2	2	2	2	1	4	2	1	2	1	1	1	3	2	4	2	2	2	4	4	4	46.3636	40	46.6667
44	1	30	1	0	0	0	4	5	1	0	0	1	126	2	0	0	0	1	8000	5500	0	0	1	0	1	1	1	3	1	1	1	1	1	1	2	1	1	3	3	2	1	3	2	2	5	1	34.5455	26.6667	20
45	1	35	1	0	0	0	4	5	1	0	0	0	157.5	2	0	0	0	1	25000	15000	0	1	0	0	1	3	3	3	3	3	3	2	1	2	3	2	2	3	3	1	1	1	2	2	1	1	41.8182	53.3333	40
46	1	19	0	1	0	0	7	5	1	0	0	1	94.5	2	2	0	0	1	8000	6000	0	0	1	0	3	2	1	3	1	2	3	2	1	2	3	1	1	1	1	2	3	5	1	4	1	2	40.9091	40	40
47	1	47	0	0	0	1	6	3	1	0	0	1	76	4	2	0	0	1	4500	5000	0	0	1	0	1	3	1	3	2	3	1	1	1	1	3	1	1	2	1	2	1	1	2	2	5	1	35.4545	43.3333	20
48	1	30	1	0	0	0	4	0	1	0	0	1	450	3	1	0	1	1	6000	6000	0	1	0	0	1	1	1	2	2	1	2	3	1	1	1	1	1	3	2	4	5	4	5	4	1	5	46.3636	26.6667	40
49	1	60	1	0	0	0	5	0	1	0	0	1	337.5	3	0	0	0	1	10000	5000	0	0	1	0	3	3	2	3	2	1	2	2	1	3	2	1	1	1	1	4	5	3	3	4	5	4	50.9091	46.6667	33.3333
50	1	24	1	0	0	0	3	7	1	0	0	1	1323	1	1	0	0	1	8000	4500	0	0	1	0	2	1	2	2	1	1	2	2	3	4	4	1	1	4	3	2	5	4	4	4	5	1	52.7273	30	46.6667
51	1	50	0	1	0	0	9	16	1	0	0	1	900	1	0	1	0	1	100000	30000	1	0	0	0	3	1	1	3	1	1	1	2	1	2	3	1	1	2	1	4	5	4	5	5	5	5	51.8182	33.3333	26.6667
52	1	34	1	0	0	0	7	10	0	1	0	0	825	4	0	0	0	1	16000	15000	0	0	1	0	1	1	1	3	1	1	1	1	1	1	1	1	1	2	1	4	4	4	4	4	2	2	38.1818	26.6667	20
53	1	38	1	0	0	0	4	9	1	0	0	1	96	2	1	0	1	1	15000	8000	1	0	0	1	1	1	1	2	1	2	1	1	1	1	2	4	1	4	1	3	5	4	4	1	1	1	39.0909	26.6667	20
54	1	32	1	0	0	0	4	5	1	0	0	1	306	2	0	0	0	1	12000	12000	0	0	1	0	1	1	1	3	2	1	2	2	2	1	4	1	1	3	4	2	4	4	4	4	2	2	46.3636	30	40
55	1	40	1	0	0	0	7	7	1	0	0	1	144	3	2	0	0	1	7000	7000	0	0	1	0	2	1	1	1	1	2	1	2	1	1	1	1	1	3	1	2	2	2	2	2	4	4	34.5455	26.6667	26.6667
56	1	36	1	0	0	0	6	8	1	0	0	1	32	4	2	0	1	1	8000	8000	0	0	1	0	1	2	2	3	1	1	2	1	2	1	2	1	2	3	2	4	4	4	4	4	4	4	49.0909	33.3333	33.3333
57	1	47	1	0	0	0	5	0	1	0	0	1	210	2	0	0	1	1	12000	12000	0	0	1	0	1	1	1	3	1	1	2	1	1	2	2	1	2	3	2	4	4	4	4	4	4	4	47.2727	26.6667	26.6667
58	1	40	1	0	0	0	9	2	1	0	0	1	216	6	2	0	0	1	9000	9000	0	0	1	0	2	2	2	3	2	2	2	2	2	2	2	2	2	3	2	4	4	4	4	4	2	2	50.9091	43.3333	40
59	1	75	0	1	0	0	7	10	1	0	0	1	1368	3	2	0	0	1	12000	12000	0	0	1	0	1	2	2	2	1	2	1	1	1	1	1	1	1	3	1	4	4	2	4	4	4	4	42.7273	33.3333	20
60	1	50	1	0	0	0	6	9	1	0	0	1	360	1	1	0	0	1	15000	15000	0	0	1	0	2	2	1	2	1	2	2	1	1	4	2	1	1	2	1	4	4	4	4	4	4	4	48.1818	33.3333	26.6667
61	1	53	0	1	0	0	10	7	1	0	0	1	96	3	1	0	0	0	6000	6000	0	0	1	0	1	1	1	2	1	2	2	2	2	4	4	1	1	3	4	2	2	2	2	2	1	2	40	26.6667	40
62	1	61	1	0	0	0	4	6	0	1	0	1	96	2	1	0	0	1	8000	8000	0	0	1	0	1	1	1	1	1	1	1	1	1	1	1	1	1	3	4	4	2	4	4	4	4	4	41.8182	20	20
63	1	50	1	0	0	0	4	5	0	1	0	1	96	1	1	0	0	1	8000	8000	0	0	1	0	1	1	2	2	2	2	2	2	2	1	2	1	2	3	2	4	4	4	4	4	4	4	50	33.3333	40
64	1	65	1	0	0	0	7	10	1	0	0	1	306	1	1	0	0	1	12000	10000	0	0	1	0	4	2	2	4	2	2	2	2	2	2	2	1	1	3	1	4	4	4	4	4	4	4	54.5455	53.3333	40
65	1	52	1	0	0	0	5	2	0	1	0	1	96	1	0	0	0	1	8000	8000	0	0	1	0	1	1	2	2	1	1	1	1	1	1	2	1	1	3	3	4	4	4	4	4	4	4	45.4545	26.6667	20
66	1	40	0	1	0	0	6	11	0	1	0	0	540	2	1	0	0	1	10000	10000	0	0	1	0	1	1	1	1	2	1	2	1	1	2	1	1	1	2	1	4	4	4	4	4	4	4	42.7273	23.3333	26.6667
67	1	55	0	1	0	0	5	10	0	1	0	1	560	0	1	1	0	1	13000	10000	0	0	1	0	1	1	1	1	1	1	1	1	1	1	2	1	1	1	1	4	4	4	4	4	4	4	40	20	20
68	1	60	0	1	0	0	7	10	1	0	0	1	560	1	1	0	0	1	15000	10000	0	0	1	0	1	1	1	1	1	4	2	2	2	1	2	2	2	3	2	4	4	4	4	4	4	4	50	30	40
69	1	58	1	0	0	0	12	0	1	0	0	1	342	7	0	0	0	1	5000	5000	0	0	1	0	3	2	2	3	2	2	2	2	2	2	2	2	2	2	2	4	4	4	4	4	4	4	54.5455	46.6667	40
70	1	22	1	0	0	0	3	3	1	0	0	1	63	2	0	0	0	1	15000	10000	0	0	1	0	1	2	1	2	2	2	2	2	2	4	2	3	3	3	4	4	4	4	4	4	4	4	57.2727	33.3333	40
71	1	22	1	0	0	0	3	5	1	0	0	1	96	2	0	0	0	0	5000	5000	0	0	1	0	1	2	1	1	2	2	2	2	2	1	2	1	1	3	1	4	1	2	4	1	4	1	37.2727	30	40
72	1	30	1	0	0	0	7	12	1	0	0	1	120	1	2	1	1	1	35000	30000	0	0	1	0	1	1	1	3	1	1	2	2	1	4	4	2	1	3	2	2	4	4	4	4	4	4	50	26.6667	33.3333
73	1	55	1	0	0	0	7	0	1	0	0	1	120	1	1	0	0	1	5000	5000	0	0	1	0	1	2	4	3	2	3	3	2	2	3	2	3	2	5	2	2	2	4	4	2	4	2	53.6364	50	46.6667
74	1	28	0	1	0	0	5	10	0	1	0	1	1350	0	1	1	0	1	20000	14000	1	0	0	0	1	1	1	3	1	1	1	1	1	1	3	1	1	3	1	5	2	1	1	2	2	5	35.4545	26.6667	20
75	1	39	1	0	0	0	4	8	0	1	0	1	1404	2	1	0	0	1	12000	18000	0	0	1	1	1	2	1	3	1	1	1	1	1	1	1	1	1	2	2	4	2	4	2	4	1	2	35.4545	30	20
76	1	40	0	0	0	1	3	3	0	1	0	1	337.5	2	0	0	1	1	6000	8000	0	0	1	0	1	1	1	1	1	1	1	1	2	1	1	1	1	2	1	1	1	2	1	1	1	1	22.7273	20	26.6667
77	1	40	1	0	0	0	6	8	1	0	0	0	375	4	1	0	0	1	12000	9500	1	0	0	0	1	1	1	3	1	3	1	1	1	1	1	1	1	2	2	2	5	4	2	3	1	1	35.4545	33.3333	20
78	1	28	1	0	0	0	6	0	1	0	0	1	202.5	3	0	0	0	1	60000	12000	1	0	0	0	1	2	1	2	1	1	1	1	2	1	1	1	1	3	3	4	4	3	4	4	4	4	44.5455	26.6667	26.6667
79	1	40	1	0	0	0	6	5	1	0	0	1	252	4	0	0	0	1	6000	4000	0	0	1	0	2	3	3	3	1	1	2	2	1	1	2	1	1	2	2	4	5	2	4	2	5	2	46.3636	43.3333	33.3333
80	1	45	1	0	0	0	7	8	1	0	0	1	131.25	5	2	0	0	1	10000	9000	0	0	1	0	1	1	1	3	2	3	2	1	2	1	1	1	1	2	1	4	4	2	4	4	1	1	39.0909	36.6667	33.3333
81	1	53	1	0	0	0	5	0	1	0	0	1	130.5	3	1	0	1	1	10000	7000	0	0	1	0	3	1	1	3	1	1	1	1	1	1	1	1	1	2	1	4	4	3	3	3	1	1	35.4545	33.3333	20
82	1	25	1	0	0	0	3	7	1	0	0	1	126	1	0	0	0	1	11000	9000	0	1	0	0	3	1	1	5	1	3	1	1	1	1	3	1	1	2	2	1	4	1	2	5	1	1	38.1818	46.6667	20
83	1	47	1	0	0	0	5	10	1	0	0	1	1012.5	3	1	0	0	1	21000	19000	0	0	1	0	1	1	1	3	1	3	1	1	1	1	1	1	1	2	1	4	4	2	4	4	2	4	40	33.3333	20
84	1	26	1	0	0	0	3	12	1	0	0	1	270	2	0	1	0	1	15000	10000	0	0	1	1	1	1	1	3	1	3	1	1	1	1	4	1	1	1	1	5	4	4	4	4	4	5	47.2727	33.3333	20
85	0	40	1	0	0	0	9	0	1	0	0	1	675	2	0	0	0	1	10000	8000	0	1	0	0	4	5	4	4	4	4	5	4	5	4	4	2	4	4	3	4	4	4	4	3	3	4	78.1818	83.3333	93.3333
86	0	50	1	0	0	0	6	5	1	0	0	0	472.5	4	0	0	0	1	12000	10000	0	1	0	0	4	4	4	4	4	4	4	4	5	4	4	2	4	3	3	4	4	4	4	4	2	4	75.4545	80	86.6667
87	0	35	1	0	0	0	6	8	1	0	0	1	720	0	0	0	0	1	25000	20000	0	1	0	0	1	4	4	5	4	3	4	4	4	2	2	1	3	3	1	5	4	4	4	4	4	4	67.2727	70	80
88	0	40	1	0	0	0	3	0	1	0	0	1	252	1	0	0	0	1	9000	7000	0	0	1	0	2	3	3	4	3	2	3	3	3	2	3	3	3	3	2	4	4	4	4	4	4	4	63.6364	56.6667	60
89	0	47	1	0	0	0	8	5	1	0	0	1	930	6	0	0	0	1	25000	20000	0	1	0	0	1	3	4	4	4	4	4	4	5	4	4	2	3	3	3	4	4	2	2	2	1	4	64.5455	66.6667	86.6667
90	0	50	0	1	0	0	4	16	1	0	0	1	675	1	1	1	1	1	25000	15000	1	0	0	0	2	4	5	5	5	4	4	4	5	4	4	2	3	3	4	4	4	4	3	4	3	4	76.3636	83.3333	86.6667
91	0	45	1	0	0	0	5	3	1	0	0	1	1350	2	0	0	0	1	7000	7000	0	0	1	0	2	5	5	3	5	3	4	3	5	3	2	2	3	3	2	4	4	4	4	3	2	4	68.1818	76.6667	80
92	0	25	1	0	0	0	3	0	0	1	0	1	630	2	0	0	0	1	6500	6000	0	0	1	0	4	5	5	5	4	3	4	4	3	4	4	2	3	3	3	4	4	4	2	2	1	2	68.1818	86.6667	73.3333
93	0	35	1	0	0	0	6	3	1	0	0	1	600	3	1	0	0	1	15000	12000	0	1	0	0	2	5	4	5	3	3	3	4	5	2	3	2	5	4	4	4	4	3	3	3	4	3	70.9091	73.3333	80
94	0	25	1	0	0	0	4	5	1	0	0	1	600	2	0	1	0	1	15000	7000	0	0	1	0	4	4	4	4	2	4	4	4	4	4	4	1	4	3	4	4	4	4	4	4	4	4	74.5455	73.3333	80
95	0	52	0	1	0	0	8	17	1	0	0	1	450	2	1	1	0	1	40000	35000	0	0	1	0	2	3	2	4	2	4	4	4	2	4	4	1	4	3	4	4	4	4	4	4	4	4	68.1818	56.6667	66.6667
96	0	48	1	0	0	0	5	17	1	0	0	1	360	2	0	1	0	1	30000	20000	0	1	0	0	4	4	3	4	3	4	3	3	4	4	4	2	4	3	4	4	4	4	4	4	4	4	73.6364	73.3333	66.6667
97	0	48	1	0	0	0	7	17	1	0	0	1	460	2	0	1	0	1	25000	20000	0	1	0	0	2	3	4	4	3	4	4	4	4	4	4	1	4	4	4	4	4	4	4	4	4	4	73.6364	66.6667	80
98	0	38	1	0	0	0	3	17	1	0	0	1	320	1	0	1	1	1	20000	10000	0	1	0	0	4	4	4	4	4	4	4	4	4	4	4	4	4	3	4	4	4	4	4	4	4	4	79.0909	80	80
99	0	22	1	0	0	0	3	3	1	0	0	1	96	1	0	0	0	1	18000	15000	0	0	1	0	4	4	4	4	3	4	4	4	4	4	4	2	4	3	4	4	4	4	4	4	4	4	76.3636	76.6667	80
100	0	25	1	0	0	0	4	5	1	0	0	1	220	0	0	0	0	1	12000	8000	0	1	0	0	4	3	4	4	4	4	4	3	4	4	4	1	4	3	4	4	4	4	4	4	4	4	74.5455	76.6667	73.3333
101	0	45	1	0	0	0	2	17	1	0	0	1	450	0	0	1	0	1	30000	30000	0	1	0	0	4	4	4	4	4	4	3	3	3	3	4	4	4	3	4	4	4	4	4	4	4	4	75.4545	80	60
102	1	40	0	1	0	0	4	8	0	0	1	1	850	1	1	0	1	1	30000	28000	1	0	0	0	1	1	1	3	1	3	2	2	2	2	2	1	1	2	3	4	4	4	4	4	4	4	50	33.3333	40
103	1	35	1	0	0	0	6	8	0	0	1	1	360	4	1	0	0	1	5000	5000	0	0	1	0	1	2	2	2	2	1	2	2	1	1	1	1	2	3	1	4	4	4	4	4	4	4	47.2727	33.3333	33.3333
104	1	38	1	0	0	0	8	7	0	1	0	1	120	4	1	0	0	1	7000	7000	0	0	1	0	2	2	2	3	2	2	2	2	2	2	4	2	2	3	4	2	2	2	2	2	2	2	45.4545	43.3333	40
105	1	32	1	0	0	0	3	5	0	0	1	1	96	2	0	0	0	1	3000	3000	0	0	1	0	4	4	4	4	3	4	4	3	2	4	2	2	4	3	2	2	2	2	2	2	2	2	57.2727	76.6667	60
106	1	73	1	0	0	0	5	0	0	0	1	1	220	1	3	0	0	1	10000	10000	0	0	1	0	1	2	2	4	2	4	2	2	2	2	4	1	4	3	4	4	4	4	4	4	2	4	59.0909	50	40
107	1	65	0	1	0	0	4	7	0	0	1	1	220	1	1	0	0	1	15000	12000	0	0	1	0	1	3	1	4	1	1	1	2	1	2	1	1	1	3	2	4	4	4	4	4	4	2	46.3636	36.6667	26.6667
108	1	65	0	1	0	0	1	0	1	0	0	1	96	0	0	0	0	1	2000	1800	0	0	1	0	2	3	2	4	2	2	2	2	2	2	1	1	2	3	2	2	4	2	2	2	2	2	43.6364	50	40
109	1	33	1	0	0	0	3	5	0	0	1	1	96	1	0	0	0	1	7000	6000	0	0	1	0	1	2	2	4	2	2	2	4	2	2	2	1	4	3	2	4	4	4	4	4	2	2	53.6364	43.3333	53.3333
110	1	32	1	0	0	0	5	3	1	0	0	1	96	3	0	0	0	1	8000	8000	0	0	1	0	2	1	1	2	2	2	2	2	2	1	2	1	2	2	2	2	2	2	2	2	2	2	36.3636	33.3333	40
111	1	60	1	0	0	0	5	0	1	0	0	1	120	3	1	0	0	1	12000	10000	0	0	1	0	2	2	2	4	2	2	2	2	2	2	2	2	2	2	2	2	2	2	2	2	2	2	41.8182	46.6667	40
112	1	30	1	0	0	0	4	2	1	0	0	1	60	2	0	0	0	1	12000	10000	0	0	1	0	1	2	2	4	1	3	2	2	1	2	1	1	2	2	2	2	2	2	2	2	4	2	40	43.3333	33.3333
113	1	20	1	0	0	0	5	0	1	0	0	1	80	3	1	0	0	1	10000	10000	0	0	1	0	2	2	2	4	2	2	2	2	2	2	2	2	2	2	2	2	2	2	2	2	4	2	43.6364	46.6667	40
114	1	35	1	0	0	0	4	5	1	0	0	1	90	2	0	0	0	1	10000	10000	0	1	0	0	1	1	2	2	2	2	1	1	1	2	2	1	2	2	2	2	2	2	2	2	2	2	34.5455	33.3333	20
115	1	45	1	0	0	0	5	8	0	0	1	1	450	3	0	0	0	1	10000	8000	0	1	0	0	1	2	2	4	2	3	2	4	2	2	3	1	1	2	1	5	2	4	4	4	2	4	51.8182	46.6667	53.3333
116	1	65	1	0	0	0	6	8	0	0	1	1	283.5	0	1	0	0	1	12000	10000	0	0	1	0	1	2	3	4	2	2	2	2	3	1	2	1	2	2	2	2	4	2	2	2	1	2	41.8182	46.6667	46.6667
117	1	35	1	0	0	0	6	6	0	0	1	1	450	0	1	0	0	1	20000	15000	0	0	1	0	1	2	2	2	1	1	2	2	2	3	1	1	2	2	2	2	2	2	2	2	4	2	38.1818	30	40
118	1	45	1	0	0	0	5	5	0	0	1	1	270	3	0	0	0	1	12000	10000	0	0	1	0	1	3	2	4	2	3	2	2	1	4	1	1	2	2	3	2	2	1	1	2	5	1	42.7273	50	33.3333
119	1	48	1	0	0	0	5	10	0	0	1	1	337.5	2	2	0	0	1	9000	7000	0	1	0	0	1	2	2	4	2	1	2	2	1	1	1	1	1	3	1	2	5	1	1	1	1	2	34.5455	40	33.3333
120	1	40	1	0	0	0	5	8	0	0	1	1	675	2	0	0	1	1	25000	15000	0	1	0	0	1	2	2	4	1	2	3	2	1	1	1	1	1	3	2	4	2	2	2	3	1	2	39.0909	40	40
121	1	35	1	0	0	0	5	10	0	0	1	1	198	3	0	0	0	0	12000	15000	0	0	1	0	1	2	1	4	2	1	1	1	1	4	1	1	1	1	1	4	5	2	4	2	1	2	39.0909	36.6667	20
122	1	48	1	0	0	0	5	8	0	0	1	1	675	2	1	0	1	0	20000	15000	1	0	0	0	1	2	2	5	1	1	1	1	2	2	1	1	1	1	1	5	4	5	5	4	2	4	47.2727	40	26.6667
123	1	45	1	0	0	0	3	9	0	0	1	1	675	1	0	0	0	0	15000	10000	0	1	0	0	1	1	2	4	3	2	2	2	3	2	2	1	3	3	1	4	2	2	2	4	4	4	49.0909	43.3333	46.6667
124	1	35	0	1	0	0	7	15	0	0	1	1	1350	5	1	0	1	1	20000	15000	1	0	0	1	1	1	1	5	1	1	1	1	1	2	4	1	1	4	1	4	4	4	4	4	1	2	44.5455	33.3333	20
125	1	37	1	0	0	0	4	7	0	0	1	1	1350	2	0	0	1	0	25000	12000	0	0	1	0	1	1	1	4	1	2	2	2	1	1	4	1	2	4	1	4	4	4	4	4	2	2	47.2727	33.3333	33.3333
126	1	30	1	0	0	0	6	5	1	0	0	1	108	4	1	0	0	1	6000	6000	0	0	1	0	4	1	2	4	2	1	2	2	1	1	1	1	1	2	1	1	4	4	2	2	1	2	38.1818	46.6667	33.3333
127	1	45	1	0	0	0	5	0	1	0	0	1	360	3	0	0	0	1	7000	8000	0	0	1	1	4	4	2	4	2	4	2	2	1	3	1	1	1	2	2	4	3	4	4	4	5	4	57.2727	66.6667	33.3333
128	1	45	0	0	0	1	4	0	1	0	0	0	645	2	0	0	0	1	7000	7000	0	0	1	0	4	2	1	5	1	2	1	2	2	3	1	1	3	2	2	4	5	2	2	4	2	1	47.2727	50	33.3333
129	1	30	1	0	0	0	4	5	1	0	0	0	450	2	1	0	0	1	5000	5000	0	0	1	0	1	2	1	4	2	3	2	2	2	3	2	1	2	1	3	4	5	2	1	2	1	4	45.4545	43.3333	40
130	1	30	1	0	0	0	5	5	1	0	0	1	540	3	0	0	0	1	10000	5000	0	1	0	0	2	2	2	5	2	1	2	1	3	2	2	1	3	3	4	2	3	4	4	3	2	4	51.8182	46.6667	40
131	1	35	1	0	0	0	7	5	1	0	0	1	378	3	0	0	0	1	10000	8000	0	1	0	0	2	2	2	4	2	1	2	3	2	2	2	2	1	3	1	1	2	4	4	3	4	3	47.2727	43.3333	46.6667
132	1	60	0	0	1	0	6	0	1	0	0	1	450	4	1	0	0	1	6000	6000	0	0	1	0	2	2	2	5	2	2	2	2	3	3	1	1	2	2	1	1	4	4	2	3	1	4	46.3636	50	46.6667
133	0	35	1	0	0	0	3	2	1	0	0	1	450	0	0	0	0	1	8000	5000	0	1	0	0	5	4	5	5	5	5	5	5	5	4	4	4	4	3	4	4	4	4	4	3	4	4	85.4545	96.6667	100
134	0	40	1	0	0	0	5	5	1	0	0	1	1125	1	0	0	0	1	7000	6000	0	1	0	0	4	4	4	5	4	4	4	4	5	3	5	5	4	3	3	4	4	4	4	4	3	4	80	83.3333	86.6667
135	1	60	1	0	0	0	5	16	1	0	0	1	450	0	0	1	0	1	30000	30000	1	0	0	0	1	1	1	4	1	2	2	1	1	2	2	1	1	3	3	5	4	5	4	4	5	5	52.7273	33.3333	26.6667
136	0	45	1	0	0	0	5	2	0	0	1	1	450	1	0	0	1	1	9000	5000	0	1	0	0	4	3	4	4	4	4	3	4	4	5	4	4	4	3	4	4	4	4	4	4	4	4	78.1818	76.6667	73.3333
137	0	60	1	0	0	0	6	2	1	0	0	1	860	2	1	0	0	1	22000	15000	0	1	0	0	4	3	4	4	4	4	4	4	4	4	4	4	4	3	4	4	4	4	4	4	4	4	78.1818	76.6667	80
138	0	30	1	0	0	0	6	5	1	0	0	1	450	0	3	0	0	1	10000	10000	0	0	1	0	4	5	4	4	3	4	4	4	5	4	4	2	4	3	4	3	4	2	2	2	5	2	70.9091	80	86.6667
139	0	50	1	0	0	0	4	6	1	0	0	1	675	1	0	0	0	1	10000	8000	0	1	0	0	4	4	3	4	3	3	2	4	4	4	4	5	4	4	3	4	3	4	4	4	2	4	72.7273	70	66.6667
140	0	45	1	0	0	0	5	3	1	0	0	1	320	2	1	0	0	1	12000	8000	0	1	0	0	4	4	4	4	4	4	4	4	4	4	4	4	4	3	4	4	4	4	4	4	4	4	79.0909	80	80
141	0	35	1	0	0	0	4	3	1	0	0	1	650	2	1	0	0	1	8000	3500	0	1	0	0	4	4	4	4	4	4	4	4	4	4	4	4	4	4	4	4	4	4	4	4	4	4	80	80	80
142	0	45	1	0	0	0	4	7	1	0	0	1	450	1	0	0	0	1	10000	8000	0	0	1	0	5	5	4	4	4	4	4	4	5	3	4	4	5	4	3	3	4	3	3	4	2	2	75.4545	86.6667	86.6667
143	0	55	1	0	0	0	4	5	1	0	0	0	450	1	0	1	0	1	25000	15000	1	0	0	0	4	4	4	3	4	5	4	5	5	5	5	4	3	3	4	4	5	2	3	3	4	2	77.2727	80	93.3333
144	0	50	0	1	0	0	6	12	1	0	0	1	900	3	1	0	0	1	15000	12000	0	1	0	0	3	4	4	3	4	5	3	5	5	5	4	5	5	3	3	2	3	3	3	4	2	2	72.7273	76.6667	86.6667
145	0	35	1	0	0	0	7	9	1	0	0	1	900	4	1	0	0	1	15000	14000	0	0	1	0	5	4	4	5	5	5	5	4	5	4	4	3	5	4	4	4	5	2	2	3	2	2	78.1818	93.3333	93.3333
146	0	30	0	0	1	0	2	7	1	0	0	0	450	0	0	0	1	0	5000	6000	0	0	1	0	5	5	5	5	5	5	4	4	5	4	3	4	4	3	3	2	4	1	1	1	1	1	68.1818	100	86.6667
147	0	55	1	0	0	0	7	10	1	0	0	1	400	3	2	0	1	1	12000	10000	0	1	0	0	4	4	4	5	5	4	4	4	5	4	5	4	5	2	1	2	5	2	2	3	2	2	70.9091	86.6667	86.6667
148	0	40	0	1	0	0	3	10	1	0	0	1	300	1	0	0	0	1	7500	7000	0	1	0	0	4	4	4	5	4	4	4	4	3	4	4	5	4	4	4	3	4	3	3	2	2	2	72.7273	83.3333	73.3333
149	0	50	1	0	0	0	5	5	1	0	0	1	450	2	0	0	0	1	12000	10000	0	0	1	0	4	4	4	4	3	3	5	4	5	3	4	4	4	4	2	1	4	2	2	2	2	2	65.4545	73.3333	93.3333
150	0	30	1	0	0	0	5	4	1	0	0	1	500	2	0	1	0	1	20000	17000	1	0	0	0	5	4	4	5	4	4	5	4	5	5	5	3	4	4	4	4	5	3	3	3	2	4	80.9091	86.6667	93.3333
151	0	35	0	0	1	0	2	0	1	0	0	1	450	1	0	1	0	1	7000	3500	1	0	0	0	4	4	5	4	4	4	5	3	4	4	4	5	4	2	2	4	4	2	2	2	1	1	67.2727	83.3333	80
[truncated: 2 more columns]
